# Supplementary material for: An Exploratory Study of High-Concentration Trace Amine Effects and Adrenoceptor Expression Patterns in SH-SY5Y Cells and Neuroblastoma
Source: Int J Mol Sci. 2026 Jun 2;27(11):5038. doi: 10.3390/ijms27115038 (PMC13256704; doi:10.3390/ijms27115038)
Supplement: Supplementary file 1 [file ijms-27-05038-s001.zip]

Archive with 1 entries (1 files):
- ijms-4319249-supplementary.pdf
